# Supplementary material for: ﻿Three new species and one new record of Wilkinsonellus Mason (Hymenoptera, Braconidae) from the Australo-Oriental region
Source: Zookeys. 2025 Jun 5;1240:177–93. doi: 10.3897/zookeys.1240.153121 (PMC12163428; doi:10.3897/zookeys.1240.153121)
Supplement: XML Treatment for Wilkinsonellus daira [file zookeys.1240.153121-treatment1.xml]

<!DOCTYPE tp:taxon-treatment
  PUBLIC "-//TaxonX//DTD Taxonomic Treatment Publishing DTD v0 20100105//EN" "tax-treatment-NSO.dtd">
<tp:taxon-treatment xmlns:tp="http://www.plazi.org/taxpub"><tp:treatment-meta><kwd-group><label>Taxon classification</label><kwd>
                <named-content content-type="kingdom">Animalia</named-content>
              </kwd><kwd>
                <named-content content-type="order">Hymenoptera</named-content>
              </kwd><kwd>
                <named-content content-type="family">Braconidae</named-content>
              </kwd></kwd-group><mixed-citation publication-type="journal"><person-group><name><surname>Li</surname><given-names>Huan</given-names></name><name><surname>Meng</surname><given-names>Yuhao</given-names></name><name><surname>Lu</surname><given-names>Geng</given-names></name><name><surname>Liu</surname><given-names>Zhen</given-names></name><name><surname>Polaszek</surname><given-names>Andrew</given-names></name></person-group><article-title>﻿Three new species and one new record of <italic><tp:taxon-name><tp:taxon-name-part taxon-name-part-type="genus" reg="Wilkinsonellus">Wilkinsonellus</tp:taxon-name-part></tp:taxon-name></italic> Mason (<tp:taxon-name><tp:taxon-name-part taxon-name-part-type="order">Hymenoptera</tp:taxon-name-part></tp:taxon-name>, <tp:taxon-name><tp:taxon-name-part taxon-name-part-type="family">Braconidae</tp:taxon-name-part></tp:taxon-name>) from the Australo-Oriental region</article-title><source>Zookeys</source><day>05</day><month>06</month><year>2025</year><volume>1240</volume><fpage>177</fpage><lpage>193</lpage><pub-id pub-id-type="doi">10.3897/zookeys.1240.153121</pub-id></mixed-citation></tp:treatment-meta><tp:nomenclature><label>﻿</label><tp:taxon-name>
              <object-id xmlns:xlink="http://www.w3.org/1999/xlink" content-type="arpha" xlink:type="simple">8C641ED4-A5A8-5030-A2AD-21985E54C5BA</object-id>
              <tp:taxon-name-part taxon-name-part-type="genus" reg="Wilkinsonellus">Wilkinsonellus</tp:taxon-name-part>
              <tp:taxon-name-part taxon-name-part-type="species" reg="daira">daira</tp:taxon-name-part>
            </tp:taxon-name><tp:taxon-authority>(Nixon, 1965)</tp:taxon-authority><xref ref-type="fig" rid="F1">Fig. 1</xref><tp:nomenclature-citation-list><tp:nomenclature-citation><tp:taxon-name>
                  <tp:taxon-name-part taxon-name-part-type="genus" reg="Apanteles">Apanteles</tp:taxon-name-part>
                  <tp:taxon-name-part taxon-name-part-type="species" reg="daira">daira</tp:taxon-name-part>
                </tp:taxon-name><comment>Nixon, 1965: 198. Holotype in <named-content xmlns:xlink="http://www.w3.org/1999/xlink" content-type="dwc:institutional_code" xlink:title="Natural History Museum, UK" xlink:href="http://grbio.org/institution/natural-history-museum-london" xlink:type="simple">NHMUK</named-content> (examined).</comment></tp:nomenclature-citation><tp:nomenclature-citation><tp:taxon-name>
                  <tp:taxon-name-part taxon-name-part-type="genus" reg="Wilkinsonellus">Wilkinsonellus</tp:taxon-name-part>
                  <tp:taxon-name-part taxon-name-part-type="species" reg="daira">daira</tp:taxon-name-part>
                </tp:taxon-name><comment>Mason, 1981: 122; <xref ref-type="bibr" rid="B7">Long and van Achterberg 2003</xref>: 221; <xref ref-type="bibr" rid="B8">Long and van Achterberg 2011</xref>: 124; <xref ref-type="bibr" rid="B2">Arias-Penna et al. 2014</xref>: 30; <xref ref-type="bibr" rid="B5">Fernández-Triana et al. 2020</xref>: 995.</comment></tp:nomenclature-citation></tp:nomenclature-citation-list></tp:nomenclature><tp:treatment-sec sec-type="material" id="SECID0EB6AE"><title>Material examined.</title><p><bold><italic>Holotype</italic></bold> • 1♂; Keravat, New Britain; 10.v.1952; bred from <italic><tp:taxon-name><tp:taxon-name-part taxon-name-part-type="genus" reg="Hibiscus">Hibiscus</tp:taxon-name-part></tp:taxon-name></italic> leaf folder (J.H.Barett); Com.Inst.Ent.Coll. No.; 3017, B.M.TYPE HYM 3c.1884.</p></tp:treatment-sec><tp:treatment-sec sec-type="diagnosis" id="SECID0ET6AE"><title>Diagnosis.</title><p><bold>Male</bold>: legs fulvous throughout except metatarsus infuscate (Fig. <xref ref-type="fig" rid="F1">1a, i</xref>); the transverse, posterior tangent to anterior ocellus not touching posterior pair; antennal sockets very deep, their anterior margins strongly raised, forming a sharp keel medially; head above strongly shiny with a few scattered punctures (Fig. <xref ref-type="fig" rid="F1">1b</xref>); face strongly transverse, very shiny with large, scattered punctures, with vague striation towards eye margin (Fig. <xref ref-type="fig" rid="F1">1c</xref>); mesoscutum very shiny with scattered punctures; notauli indicated by a row of larger, more irregularly shaped punctures; propodeum with strong medial carina and various, strong secondary carinae (Fig. <xref ref-type="fig" rid="F1">1e</xref>); vein 1-R1 about 1.5× longer than its distance from the apex of marginal cell (Fig. <xref ref-type="fig" rid="F1">1g</xref>); petiole of <abbrev xmlns:xlink="http://www.w3.org/1999/xlink" xlink:title="first metasomal tergite" id="ABBRID0EQAAG" xlink:type="simple">T1</abbrev> linear but dilated posteriorly, with deep groove throughout; <abbrev xmlns:xlink="http://www.w3.org/1999/xlink" xlink:title="second metasomal tergite" id="ABBRID0EUAAG" xlink:type="simple">T2</abbrev>+<abbrev xmlns:xlink="http://www.w3.org/1999/xlink" xlink:title="third metasomal tergite" id="ABBRID0EYAAG" xlink:type="simple">T3</abbrev> smooth, shiny; <abbrev xmlns:xlink="http://www.w3.org/1999/xlink" xlink:title="second metasomal tergite" id="ABBRID0E3AAG" xlink:type="simple">T2</abbrev> with a hardly defined, raised median swelling that is elongate and more or less parallel-sided (Fig. <xref ref-type="fig" rid="F1">1f</xref>) (based on Nixon, 1965).</p><fig id="F1" position="float" orientation="portrait"><object-id xmlns:xlink="http://www.w3.org/1999/xlink" content-type="doi" xlink:type="simple">10.3897/zookeys.1240.153121.figure1</object-id><object-id xmlns:xlink="http://www.w3.org/1999/xlink" content-type="arpha" xlink:type="simple">E911BDC8-5EA6-500C-B783-090E73930F2A</object-id><label>Figure 1.</label><caption><p><italic><tp:taxon-name><tp:taxon-name-part taxon-name-part-type="genus" reg="Wilkinsonellus">Wilkinsonellus</tp:taxon-name-part><tp:taxon-name-part taxon-name-part-type="species" reg="daira">daira</tp:taxon-name-part></tp:taxon-name></italic> (Nixon, 1965), male, holotype <bold>a</bold> habitus, lateral view <bold>b</bold> head, dorsal view <bold>c</bold> head, frontal view <bold>d</bold> antenna and holotype labels <bold>e</bold> mesosoma, dorsal view <bold>f</bold> metasoma, dorsal view <bold>g</bold> fore wing <bold>h</bold> hind wing <bold>i</bold> hind leg.</p></caption><graphic xmlns:xlink="http://www.w3.org/1999/xlink" xlink:href="zookeys-1240-177_article-153121__-g001.jpg" position="float" orientation="portrait" xlink:type="simple" id="oo_1345876.jpg"><uri content-type="original_file" xlink:type="simple">https://binary.pensoft.net/fig/1345876</uri></graphic></fig></tp:treatment-sec><tp:treatment-sec sec-type="notes" id="SECID0EOCAG"><title>Notes.</title><p><xref ref-type="bibr" rid="B10">Nixon (1965)</xref> mentioned that this species was characterized by its very large size, colour, and lobed claws. Based on our examination of the holotype, the body length is 5.2 mm, fore wing length is 5.3 mm (Fig. <xref ref-type="fig" rid="F1">1a</xref>), the body is entirely brown-yellow with head slightly paler (Fig. <xref ref-type="fig" rid="F1">1a, b</xref>). Other supplementary characters we add here to the holotype description: antenna distinctly shorter than body length, with penultimate flagellomere 2.1× as long as wide (Fig. <xref ref-type="fig" rid="F1">1d</xref>); fore wing with vein r 1.3× 2-SR, m-cu 0.9× 2-SR+M and 1.3× 2-SR, 1-CU1 0.6× 2-CU1 and 1.3× cu-a (Fig. <xref ref-type="fig" rid="F1">1g</xref>); hind wing with short setae on vannal lobe posterior margin, cu-a distinctly curved posteriorly (Fig. <xref ref-type="fig" rid="F1">1h</xref>).</p></tp:treatment-sec><ref-list><ref id="B7"><mixed-citation xmlns:xlink="http://www.w3.org/1999/xlink" xlink:type="simple"><person-group><name name-style="western"><surname>Long</surname><given-names>KD</given-names></name><name name-style="western"><surname>van Achterberg</surname><given-names>C</given-names></name></person-group> (<year>2003</year>) <article-title>Two new species of the genus <italic><tp:taxon-name><tp:taxon-name-part taxon-name-part-type="genus">Wilkinsonellus</tp:taxon-name-part></tp:taxon-name></italic> Mason (<tp:taxon-name><tp:taxon-name-part taxon-name-part-type="order">Hymenoptera</tp:taxon-name-part></tp:taxon-name>: <tp:taxon-name><tp:taxon-name-part taxon-name-part-type="family">Braconidae</tp:taxon-name-part></tp:taxon-name>: <tp:taxon-name><tp:taxon-name-part taxon-name-part-type="subfamily">Microgastrinae</tp:taxon-name-part></tp:taxon-name>) from northern Vietnam.</article-title><source>Zoölogische Mededeelingen</source><volume>77</volume>(<issue>10</issue>): <fpage>221</fpage>–<lpage>227</lpage>.</mixed-citation></ref><ref id="B8"><mixed-citation xmlns:xlink="http://www.w3.org/1999/xlink" xlink:type="simple"><person-group><name name-style="western"><surname>Long</surname><given-names>KD</given-names></name><name name-style="western"><surname>van Achterberg</surname><given-names>C</given-names></name></person-group> (<year>2011</year>) <article-title>Review of the genus <italic><tp:taxon-name><tp:taxon-name-part taxon-name-part-type="genus">Wilkinsonellus</tp:taxon-name-part></tp:taxon-name></italic> Mason, 1981 (<tp:taxon-name><tp:taxon-name-part taxon-name-part-type="order">Hymenoptera</tp:taxon-name-part></tp:taxon-name>: <tp:taxon-name><tp:taxon-name-part taxon-name-part-type="family">Braconidae</tp:taxon-name-part></tp:taxon-name>, <tp:taxon-name><tp:taxon-name-part taxon-name-part-type="subfamily">Microgastrinae</tp:taxon-name-part></tp:taxon-name>) from Vietnam, with a key to species and four new species.</article-title><source>Deutsche Entomologische Zeitschrift</source><volume>58</volume>(<issue>1</issue>): <fpage>123</fpage>–<lpage>133</lpage>. <ext-link xlink:href="10.1002/mmnd.201100009" ext-link-type="doi" xlink:type="simple">https://doi.org/10.1002/mmnd.201100009</ext-link></mixed-citation></ref><ref id="B2"><mixed-citation xmlns:xlink="http://www.w3.org/1999/xlink" xlink:type="simple"><person-group><name name-style="western"><surname>Arias-Penna</surname><given-names>DC</given-names></name><name name-style="western"><surname>Zhang</surname><given-names>Y</given-names></name><name name-style="western"><surname>Whitfield</surname><given-names>JB</given-names></name></person-group> (<year>2014</year>) <article-title>First record of the genus <italic><tp:taxon-name><tp:taxon-name-part taxon-name-part-type="genus">Wilkinsonellus</tp:taxon-name-part></tp:taxon-name></italic> (<tp:taxon-name><tp:taxon-name-part taxon-name-part-type="order">Hymenoptera</tp:taxon-name-part></tp:taxon-name>, <tp:taxon-name><tp:taxon-name-part taxon-name-part-type="family">Braconidae</tp:taxon-name-part></tp:taxon-name>, <tp:taxon-name><tp:taxon-name-part taxon-name-part-type="subfamily">Microgastrinae</tp:taxon-name-part></tp:taxon-name>) from Fiji with description of three new species.</article-title><source>ZooKeys</source><volume>397</volume>: <fpage>25</fpage>–<lpage>47</lpage>. <ext-link xlink:href="10.3897/zookeys.397.7195" ext-link-type="doi" xlink:type="simple">https://doi.org/10.3897/zookeys.397.7195</ext-link></mixed-citation></ref><ref id="B5"><mixed-citation xmlns:xlink="http://www.w3.org/1999/xlink" xlink:type="simple"><person-group><name name-style="western"><surname>Fernández-Triana</surname><given-names>J</given-names></name><name name-style="western"><surname>Shaw</surname><given-names>MR</given-names></name><name name-style="western"><surname>Boudreault</surname><given-names>C</given-names></name><name name-style="western"><surname>Beaudin</surname><given-names>M</given-names></name><name name-style="western"><surname>Broad</surname><given-names>GR</given-names></name></person-group> (<year>2020</year>) <article-title>Annotated and illustrated world checklist of <tp:taxon-name><tp:taxon-name-part taxon-name-part-type="subfamily">Microgastrinae</tp:taxon-name-part></tp:taxon-name> parasitoid wasps (<tp:taxon-name><tp:taxon-name-part taxon-name-part-type="order">Hymenoptera</tp:taxon-name-part></tp:taxon-name>, <tp:taxon-name><tp:taxon-name-part taxon-name-part-type="family">Braconidae</tp:taxon-name-part></tp:taxon-name>).</article-title><source>ZooKeys</source><volume>920</volume>: <fpage>1</fpage>–<lpage>1089</lpage>. <ext-link xlink:href="10.3897/zookeys.920.39128" ext-link-type="doi" xlink:type="simple">https://doi.org/10.3897/zookeys.920.39128</ext-link></mixed-citation></ref><ref id="B10"><mixed-citation xmlns:xlink="http://www.w3.org/1999/xlink" xlink:type="simple"><person-group><name name-style="western"><surname>Nixon</surname><given-names>GEJ</given-names></name></person-group> (<year>1965</year>) A reclassification of the tribe <tp:taxon-name><tp:taxon-name-part taxon-name-part-type="tribe">Microgasterini</tp:taxon-name-part></tp:taxon-name> (<tp:taxon-name><tp:taxon-name-part taxon-name-part-type="order">Hymenoptera</tp:taxon-name-part></tp:taxon-name>: <tp:taxon-name><tp:taxon-name-part taxon-name-part-type="family">Braconidae</tp:taxon-name-part></tp:taxon-name>). Bulletin of the British Museum (Natural History). Entomology (Supplement 2): 1–284. <ext-link xlink:href="10.5962/p.144036" ext-link-type="doi" xlink:type="simple">https://doi.org/10.5962/p.144036</ext-link></mixed-citation></ref></ref-list></tp:taxon-treatment>
