# Supplementary material for: ﻿Three new species and one new record of Wilkinsonellus Mason (Hymenoptera, Braconidae) from the Australo-Oriental region
Source: Zookeys. 2025 Jun 5;1240:177–93. doi: 10.3897/zookeys.1240.153121 (PMC12163428; doi:10.3897/zookeys.1240.153121)
Supplement: XML Treatment for Wilkinsonellus amplus [file zookeys.1240.153121-treatment2.xml]

<!DOCTYPE tp:taxon-treatment
  PUBLIC "-//TaxonX//DTD Taxonomic Treatment Publishing DTD v0 20100105//EN" "tax-treatment-NSO.dtd">
<tp:taxon-treatment xmlns:tp="http://www.plazi.org/taxpub"><tp:treatment-meta><kwd-group><label>Taxon classification</label><kwd>
                <named-content content-type="kingdom">Animalia</named-content>
              </kwd><kwd>
                <named-content content-type="order">Hymenoptera</named-content>
              </kwd><kwd>
                <named-content content-type="family">Braconidae</named-content>
              </kwd></kwd-group><mixed-citation publication-type="journal"><person-group><name><surname>Li</surname><given-names>Huan</given-names></name><name><surname>Meng</surname><given-names>Yuhao</given-names></name><name><surname>Lu</surname><given-names>Geng</given-names></name><name><surname>Liu</surname><given-names>Zhen</given-names></name><name><surname>Polaszek</surname><given-names>Andrew</given-names></name></person-group><article-title>﻿Three new species and one new record of <italic><tp:taxon-name><tp:taxon-name-part taxon-name-part-type="genus" reg="Wilkinsonellus">Wilkinsonellus</tp:taxon-name-part></tp:taxon-name></italic> Mason (<tp:taxon-name><tp:taxon-name-part taxon-name-part-type="order">Hymenoptera</tp:taxon-name-part></tp:taxon-name>, <tp:taxon-name><tp:taxon-name-part taxon-name-part-type="family">Braconidae</tp:taxon-name-part></tp:taxon-name>) from the Australo-Oriental region</article-title><source>Zookeys</source><day>05</day><month>06</month><year>2025</year><volume>1240</volume><fpage>177</fpage><lpage>193</lpage><pub-id pub-id-type="doi">10.3897/zookeys.1240.153121</pub-id></mixed-citation></tp:treatment-meta><tp:nomenclature><label>﻿</label><tp:taxon-name>
              <object-id xmlns:xlink="http://www.w3.org/1999/xlink" content-type="arpha" xlink:type="simple">34BCBD74-783F-53A3-B263-FC53373C3B70</object-id>
              <tp:taxon-name-part taxon-name-part-type="genus" reg="Wilkinsonellus">Wilkinsonellus</tp:taxon-name-part>
              <tp:taxon-name-part taxon-name-part-type="species" reg="amplus">amplus</tp:taxon-name-part>
            </tp:taxon-name><tp:taxon-authority>Austin &amp; Dangerfield, 1992</tp:taxon-authority><xref ref-type="fig" rid="F2">Fig. 2</xref><tp:nomenclature-citation-list><tp:nomenclature-citation><tp:taxon-name>
                  <tp:taxon-name-part taxon-name-part-type="genus" reg="Wilkinsonellus">Wilkinsonellus</tp:taxon-name-part>
                  <tp:taxon-name-part taxon-name-part-type="species" reg="amplus">amplus</tp:taxon-name-part>
                </tp:taxon-name><comment>Austin &amp; Dangerfield, 1992: 62. Holotype in <named-content xmlns:xlink="http://www.w3.org/1999/xlink" content-type="dwc:institutional_code" xlink:title="Australian National Insect Collection" xlink:href="http://grbio.org/institution/australian-national-insect-collection" xlink:type="simple">ANIC</named-content> (not examined but original description checked).</comment></tp:nomenclature-citation><tp:nomenclature-citation><tp:taxon-name>
                  <tp:taxon-name-part taxon-name-part-type="genus" reg="Wilkinsonellus">Wilkinsonellus</tp:taxon-name-part>
                  <tp:taxon-name-part taxon-name-part-type="species" reg="amplus">amplus</tp:taxon-name-part>
                </tp:taxon-name><comment>: <xref ref-type="bibr" rid="B8">Long and van Achterberg 2011</xref>: 125; <xref ref-type="bibr" rid="B2">Arias-Penna et al. 2014</xref>: 32; <xref ref-type="bibr" rid="B5">Fernández-Triana et al. 2020</xref>: 995.</comment></tp:nomenclature-citation></tp:nomenclature-citation-list></tp:nomenclature><tp:treatment-sec sec-type="material" id="SECID0EBGAG"><title>Material examined.</title><p>• 1♀; Solomon Islands, Guadalcanal Island, Honiara; 13–16.ix.1953; J.D. Bradley, Rennell I. Expedition, B.M.1954–222, M[ercury].V[apour]; light; NHMUK101639756.</p></tp:treatment-sec><tp:treatment-sec sec-type="diagnosis" id="SECID0EGGAG"><title>Diagnosis.</title><p>Similar to <italic><tp:taxon-name><tp:taxon-name-part taxon-name-part-type="genus" reg="Wilkinsonellus">W.</tp:taxon-name-part><tp:taxon-name-part taxon-name-part-type="species" reg="tomus">tomus</tp:taxon-name-part></tp:taxon-name></italic> except the following: body much larger, ♀ length 3.9–4.1 mm, ♂ length 3.5–3.9 mm; area between ocelli black (Fig. <xref ref-type="fig" rid="F2">2d</xref>); sometimes patch on posterior tergites and apex of metafemur, tibia and metatarsus dark brown to black; eyes very large, inner margins of eyes at antennal sockets deeply emarginate (Fig. <xref ref-type="fig" rid="F2">2c</xref>); face narrow, head across medial face 2.5× as wide as face (Fig. <xref ref-type="fig" rid="F2">2c</xref>); ocelli large, closer to each other than their own diameter, lateral ocelli raised above vertex on a low turret, separated from eye margin by 0.5× their own diameter (Fig. <xref ref-type="fig" rid="F2">2d</xref>); temple and occiput narrow; medial part of posterior band of scutellum rugose (based on <xref ref-type="bibr" rid="B3">Austin and Dangerfield 1992</xref>).</p><fig id="F2" position="float" orientation="portrait"><object-id xmlns:xlink="http://www.w3.org/1999/xlink" content-type="doi" xlink:type="simple">10.3897/zookeys.1240.153121.figure2</object-id><object-id xmlns:xlink="http://www.w3.org/1999/xlink" content-type="arpha" xlink:type="simple">2C801195-13BF-53F3-BE88-A8DC74BAE531</object-id><label>Figure 2.</label><caption><p><italic><tp:taxon-name><tp:taxon-name-part taxon-name-part-type="genus" reg="Wilkinsonellus">Wilkinsonellus</tp:taxon-name-part><tp:taxon-name-part taxon-name-part-type="species" reg="amplus">amplus</tp:taxon-name-part></tp:taxon-name></italic> Austin &amp; Dangerfield, 1992, female <bold>a</bold> habitus, dorsal view <bold>b</bold> propodeum and <abbrev xmlns:xlink="http://www.w3.org/1999/xlink" xlink:title="first metasomal tergite" id="ABBRID0ECIAG" xlink:type="simple">T1</abbrev>–<abbrev xmlns:xlink="http://www.w3.org/1999/xlink" xlink:title="third metasomal tergite" id="ABBRID0EGIAG" xlink:type="simple">T3</abbrev>, dorsal view <bold>c</bold> head, frontal view <bold>d</bold> head and mesosoma, dorsal view <bold>e</bold> fore wing <bold>f</bold> mesosoma, lateral view.</p></caption><graphic xmlns:xlink="http://www.w3.org/1999/xlink" xlink:href="zookeys-1240-177_article-153121__-g002.jpg" position="float" orientation="portrait" xlink:type="simple" id="oo_1345877.jpg"><uri content-type="original_file" xlink:type="simple">https://binary.pensoft.net/fig/1345877</uri></graphic></fig></tp:treatment-sec><tp:treatment-sec sec-type="distribution" id="SECID0EXIAG"><title>Distribution.</title><p>Australia, Solomon Islands (new record).</p></tp:treatment-sec><tp:treatment-sec sec-type="notes" id="SECID0E3IAG"><title>Note.</title><p>This species is easily distinguished from its congeners by its large size, large eyes, large and strongly protuberant ocelli, yellow mesosoma, deeply emarginated inner eye margins and more transverse head (<xref ref-type="bibr" rid="B3">Austin and Dangerfield 1992</xref>; <xref ref-type="bibr" rid="B8">Long and van Achterberg 2011</xref>). The specimen from the Solomon Islands is consistent with the descriptions and illustrations in the above references except for the larger body size (4.9 mm in length).</p></tp:treatment-sec><ref-list><ref id="B8"><mixed-citation xmlns:xlink="http://www.w3.org/1999/xlink" xlink:type="simple"><person-group><name name-style="western"><surname>Long</surname><given-names>KD</given-names></name><name name-style="western"><surname>van Achterberg</surname><given-names>C</given-names></name></person-group> (<year>2011</year>) <article-title>Review of the genus <italic><tp:taxon-name><tp:taxon-name-part taxon-name-part-type="genus">Wilkinsonellus</tp:taxon-name-part></tp:taxon-name></italic> Mason, 1981 (<tp:taxon-name><tp:taxon-name-part taxon-name-part-type="order">Hymenoptera</tp:taxon-name-part></tp:taxon-name>: <tp:taxon-name><tp:taxon-name-part taxon-name-part-type="family">Braconidae</tp:taxon-name-part></tp:taxon-name>, <tp:taxon-name><tp:taxon-name-part taxon-name-part-type="subfamily">Microgastrinae</tp:taxon-name-part></tp:taxon-name>) from Vietnam, with a key to species and four new species.</article-title><source>Deutsche Entomologische Zeitschrift</source><volume>58</volume>(<issue>1</issue>): <fpage>123</fpage>–<lpage>133</lpage>. <ext-link xlink:href="10.1002/mmnd.201100009" ext-link-type="doi" xlink:type="simple">https://doi.org/10.1002/mmnd.201100009</ext-link></mixed-citation></ref><ref id="B2"><mixed-citation xmlns:xlink="http://www.w3.org/1999/xlink" xlink:type="simple"><person-group><name name-style="western"><surname>Arias-Penna</surname><given-names>DC</given-names></name><name name-style="western"><surname>Zhang</surname><given-names>Y</given-names></name><name name-style="western"><surname>Whitfield</surname><given-names>JB</given-names></name></person-group> (<year>2014</year>) <article-title>First record of the genus <italic><tp:taxon-name><tp:taxon-name-part taxon-name-part-type="genus">Wilkinsonellus</tp:taxon-name-part></tp:taxon-name></italic> (<tp:taxon-name><tp:taxon-name-part taxon-name-part-type="order">Hymenoptera</tp:taxon-name-part></tp:taxon-name>, <tp:taxon-name><tp:taxon-name-part taxon-name-part-type="family">Braconidae</tp:taxon-name-part></tp:taxon-name>, <tp:taxon-name><tp:taxon-name-part taxon-name-part-type="subfamily">Microgastrinae</tp:taxon-name-part></tp:taxon-name>) from Fiji with description of three new species.</article-title><source>ZooKeys</source><volume>397</volume>: <fpage>25</fpage>–<lpage>47</lpage>. <ext-link xlink:href="10.3897/zookeys.397.7195" ext-link-type="doi" xlink:type="simple">https://doi.org/10.3897/zookeys.397.7195</ext-link></mixed-citation></ref><ref id="B5"><mixed-citation xmlns:xlink="http://www.w3.org/1999/xlink" xlink:type="simple"><person-group><name name-style="western"><surname>Fernández-Triana</surname><given-names>J</given-names></name><name name-style="western"><surname>Shaw</surname><given-names>MR</given-names></name><name name-style="western"><surname>Boudreault</surname><given-names>C</given-names></name><name name-style="western"><surname>Beaudin</surname><given-names>M</given-names></name><name name-style="western"><surname>Broad</surname><given-names>GR</given-names></name></person-group> (<year>2020</year>) <article-title>Annotated and illustrated world checklist of <tp:taxon-name><tp:taxon-name-part taxon-name-part-type="subfamily">Microgastrinae</tp:taxon-name-part></tp:taxon-name> parasitoid wasps (<tp:taxon-name><tp:taxon-name-part taxon-name-part-type="order">Hymenoptera</tp:taxon-name-part></tp:taxon-name>, <tp:taxon-name><tp:taxon-name-part taxon-name-part-type="family">Braconidae</tp:taxon-name-part></tp:taxon-name>).</article-title><source>ZooKeys</source><volume>920</volume>: <fpage>1</fpage>–<lpage>1089</lpage>. <ext-link xlink:href="10.3897/zookeys.920.39128" ext-link-type="doi" xlink:type="simple">https://doi.org/10.3897/zookeys.920.39128</ext-link></mixed-citation></ref><ref id="B3"><mixed-citation xmlns:xlink="http://www.w3.org/1999/xlink" xlink:type="simple"><person-group><name name-style="western"><surname>Austin</surname><given-names>AD</given-names></name><name name-style="western"><surname>Dangerfield</surname><given-names>PC</given-names></name></person-group> (<year>1992</year>) <article-title>Synopsis of Australasian <tp:taxon-name><tp:taxon-name-part taxon-name-part-type="subfamily">Microgastrinae</tp:taxon-name-part></tp:taxon-name> (<tp:taxon-name><tp:taxon-name-part taxon-name-part-type="order">Hymenoptera</tp:taxon-name-part></tp:taxon-name>: <tp:taxon-name><tp:taxon-name-part taxon-name-part-type="family">Braconidae</tp:taxon-name-part></tp:taxon-name>), with a key to genera and description of new taxa.</article-title><source>Invertebrate Systematics</source><volume>6</volume>(<issue>1</issue>): <fpage>1</fpage>–<lpage>76</lpage>. <ext-link xlink:href="10.1071/IT9920001" ext-link-type="doi" xlink:type="simple">https://doi.org/10.1071/IT9920001</ext-link></mixed-citation></ref></ref-list></tp:taxon-treatment>
