# Supplementary material for: ﻿Three new species and one new record of Wilkinsonellus Mason (Hymenoptera, Braconidae) from the Australo-Oriental region
Source: Zookeys. 2025 Jun 5;1240:177–93. doi: 10.3897/zookeys.1240.153121 (PMC12163428; doi:10.3897/zookeys.1240.153121)
Supplement: XML Treatment for Wilkinsonellus carinatus [file zookeys.1240.153121-treatment3.xml]

<!DOCTYPE tp:taxon-treatment
  PUBLIC "-//TaxonX//DTD Taxonomic Treatment Publishing DTD v0 20100105//EN" "tax-treatment-NSO.dtd">
<tp:taxon-treatment xmlns:tp="http://www.plazi.org/taxpub"><tp:treatment-meta><kwd-group><label>Taxon classification</label><kwd>
                <named-content content-type="kingdom">Animalia</named-content>
              </kwd><kwd>
                <named-content content-type="order">Hymenoptera</named-content>
              </kwd><kwd>
                <named-content content-type="family">Braconidae</named-content>
              </kwd></kwd-group><mixed-citation publication-type="journal"><person-group><name><surname>Li</surname><given-names>Huan</given-names></name><name><surname>Meng</surname><given-names>Yuhao</given-names></name><name><surname>Lu</surname><given-names>Geng</given-names></name><name><surname>Liu</surname><given-names>Zhen</given-names></name><name><surname>Polaszek</surname><given-names>Andrew</given-names></name></person-group><article-title>﻿Three new species and one new record of <italic><tp:taxon-name><tp:taxon-name-part taxon-name-part-type="genus" reg="Wilkinsonellus">Wilkinsonellus</tp:taxon-name-part></tp:taxon-name></italic> Mason (<tp:taxon-name><tp:taxon-name-part taxon-name-part-type="order">Hymenoptera</tp:taxon-name-part></tp:taxon-name>, <tp:taxon-name><tp:taxon-name-part taxon-name-part-type="family">Braconidae</tp:taxon-name-part></tp:taxon-name>) from the Australo-Oriental region</article-title><source>Zookeys</source><day>05</day><month>06</month><year>2025</year><volume>1240</volume><fpage>177</fpage><lpage>193</lpage><pub-id pub-id-type="doi">10.3897/zookeys.1240.153121</pub-id></mixed-citation></tp:treatment-meta><tp:nomenclature><label>﻿</label><tp:taxon-name>
              <object-id xmlns:xlink="http://www.w3.org/1999/xlink" content-type="arpha" xlink:type="simple">580E3C08-4965-5D98-A382-3C780B7BB3EC</object-id>
              <tp:taxon-name-part taxon-name-part-type="genus" reg="Wilkinsonellus">Wilkinsonellus</tp:taxon-name-part>
              <tp:taxon-name-part taxon-name-part-type="species" reg="carinatus">carinatus</tp:taxon-name-part>
              <object-id xmlns:xlink="http://www.w3.org/1999/xlink" content-type="zoobank" xlink:type="simple">https://zoobank.org/461F1A5D-20B5-499A-87E6-6095211E9942</object-id>
            </tp:taxon-name><tp:taxon-authority>Liu &amp; Polaszek</tp:taxon-authority><tp:taxon-status xmlns:xlink="http://www.w3.org/1999/xlink" xlink:type="simple">sp. nov.</tp:taxon-status><xref ref-type="fig" rid="F3">Fig. 3</xref></tp:nomenclature><tp:treatment-sec sec-type="diagnosis" id="SECID0EYKAG"><title>Diagnosis.</title><p>Body 2.7 mm long, black, except <abbrev xmlns:xlink="http://www.w3.org/1999/xlink" xlink:title="first metasomal tergite" id="ABBRID0E5KAG" xlink:type="simple">T1</abbrev>, lateral part of <abbrev xmlns:xlink="http://www.w3.org/1999/xlink" xlink:title="second metasomal tergite" id="ABBRID0ECLAG" xlink:type="simple">T2</abbrev>–T7 light brown (Fig. <xref ref-type="fig" rid="F3">3a</xref>); <abbrev xmlns:xlink="http://www.w3.org/1999/xlink" xlink:title="ocular-ocellar line" id="ABBRID0EKLAG" xlink:type="simple">OOL</abbrev>: <abbrev xmlns:xlink="http://www.w3.org/1999/xlink" xlink:title="ocellar diameter" id="ABBRID0EOLAG" xlink:type="simple">OD</abbrev> = 1.7 (Fig. <xref ref-type="fig" rid="F3">3b</xref>); face with minute punctures, their intervals uneven to transversely rugulose (Fig. <xref ref-type="fig" rid="F3">3c</xref>); antenna 1.3× as long as body length, with penultimate flagellomere 2.6× as long as wide (Fig. <xref ref-type="fig" rid="F3">3d</xref>); mesoscutum distinctly strigose with a medio-longitudinal carina posteriorly; scutellum with dense umbilicate punctation, protruding far above level of propodeum in lateral view (Fig. <xref ref-type="fig" rid="F3">3e</xref>); propodeum areolate-rugose along inner side of oblique carinae (Fig. <xref ref-type="fig" rid="F3">3i</xref>); mesopleuron largely smooth except densely punctate on anterior and upper edges (Fig. <xref ref-type="fig" rid="F3">3f</xref>); vein r 0.8× 2-SR(Fig. <xref ref-type="fig" rid="F3">3g</xref>); metacoxa extending nearly to apex of metasoma, with areolate-rugose sculpture on outer dorsal edge, nearly smooth medio-longitudinally, finely punctate ventrally (Fig. <xref ref-type="fig" rid="F3">3f</xref>); petiole of <abbrev xmlns:xlink="http://www.w3.org/1999/xlink" xlink:title="first metasomal tergite" id="ABBRID0ESMAG" xlink:type="simple">T1</abbrev> smooth, 2.0× as long as basal width, 4.4× as long as medial width; <abbrev xmlns:xlink="http://www.w3.org/1999/xlink" xlink:title="second metasomal tergite" id="ABBRID0EWMAG" xlink:type="simple">T2</abbrev> subtriangular, smooth, 1.8× as wide as length in the middle; <abbrev xmlns:xlink="http://www.w3.org/1999/xlink" xlink:title="third metasomal tergite" id="ABBRID0E1MAG" xlink:type="simple">T3</abbrev> about as long as <abbrev xmlns:xlink="http://www.w3.org/1999/xlink" xlink:title="second metasomal tergite" id="ABBRID0E5MAG" xlink:type="simple">T2</abbrev> (Fig. <xref ref-type="fig" rid="F3">3l</xref>); hypopygium broad (Fig. <xref ref-type="fig" rid="F3">3k</xref>).</p><fig id="F3" position="float" orientation="portrait"><object-id xmlns:xlink="http://www.w3.org/1999/xlink" content-type="doi" xlink:type="simple">10.3897/zookeys.1240.153121.figure3</object-id><object-id xmlns:xlink="http://www.w3.org/1999/xlink" content-type="arpha" xlink:type="simple">6EEF3EF6-09C1-51E9-8617-D0B758A53094</object-id><label>Figure 3.</label><caption><p><italic><tp:taxon-name><tp:taxon-name-part taxon-name-part-type="genus" reg="Wilkinsonellus">Wilkinsonellus</tp:taxon-name-part><tp:taxon-name-part taxon-name-part-type="species" reg="carinatus">carinatus</tp:taxon-name-part></tp:taxon-name></italic> Liu &amp; Polaszek, sp. nov., female <bold>a</bold> habitus, lateral view <bold>b</bold> head, dorsal view <bold>c</bold> head, frontal view <bold>d</bold> antenna <bold>e</bold> mesosoma, dorsal view <bold>f</bold> mesosoma, lateral view <bold>g</bold> fore wing <bold>h</bold> hind wing <bold>i</bold> propodeum, dorsal view <bold>j</bold> hind leg <bold>k</bold> ovipositor sheath <bold>l</bold> metasoma, dorsal view.</p></caption><graphic xmlns:xlink="http://www.w3.org/1999/xlink" xlink:href="zookeys-1240-177_article-153121__-g003.jpg" position="float" orientation="portrait" xlink:type="simple" id="oo_1345878.jpg"><uri content-type="original_file" xlink:type="simple">https://binary.pensoft.net/fig/1345878</uri></graphic></fig></tp:treatment-sec><tp:treatment-sec sec-type="description" id="SECID0E1OAG"><title>Description.</title><p><bold>Female.</bold> Body length 2.7 mm, fore wing length 3.2 mm (Fig. <xref ref-type="fig" rid="F3">3a</xref>).</p><p><bold><italic>Head.</italic></bold> 1.7× as wide as long, 0.8× as wide as mesoscutum. Eyes 1.7× longer than temple in dorsal view. Temple dull with small punctures, rounded behind eyes in dorsal view. Vertex dull with small sparse punctures, slightly transversely rugulose behind ocelli. Ocelli large, distance between fore and a posterior ocellus 0.6× as long as minor axis of a posterior ocellus, <abbrev xmlns:xlink="http://www.w3.org/1999/xlink" xlink:title="postocellar line" id="ABBRID0ENPAG" xlink:type="simple">POL</abbrev>:<abbrev xmlns:xlink="http://www.w3.org/1999/xlink" xlink:title="ocellar diameter" id="ABBRID0ERPAG" xlink:type="simple">OD</abbrev>:<abbrev xmlns:xlink="http://www.w3.org/1999/xlink" xlink:title="ocular-ocellar line" id="ABBRID0EVPAG" xlink:type="simple">OOL</abbrev> = 1.0:1.0:1.7. Frons slightly depressed, with curved carinae around sockets (Fig. <xref ref-type="fig" rid="F3">3b</xref>). Face slightly shiny with minute punctures, their intervals uneven to transversely rugulose, slightly bulging medio-longitudinally, 0.9× as wide as high. Clypeus 2.3× as wide as medial length, nearly smooth with superficial punctures. Length of malar space 1.4× width of mandible (Fig. <xref ref-type="fig" rid="F3">3c</xref>). Antenna 1.3× as long as body length, with 1<sup>st</sup>, 2<sup>nd</sup> and penultimate flagellomeres 3.3, 3.1, and 2.6× as long as wide, 1<sup>st</sup> indistinctly longer than 2<sup>nd</sup>, flagellomeres gradually shortening towards penultimate flagellomere, closely articulated (Fig. <xref ref-type="fig" rid="F3">3d</xref>).</p><p><bold><italic>Mesosoma.</italic></bold> Length:width:height = 1.1:1.0:1.1. Mesoscutum dull with even punctures, which tend to be larger along the “imaginary” notauli, intervals uneven with minute punctuation and about the length of a puncture’s diameter, and distinctly strigose with a medio-longitudinal carina posteriorly. Scutellar sulcus wide and straight with carinae inside. Scutellum dull with dense umbilicate punctation, medial part of posterior band of scutellum rough, protruding far above level of propodeum in lateral view (Fig. <xref ref-type="fig" rid="F3">3e, f</xref>). Propodeum 2.8× wider than high, dull with a strong percurrent medio-longitudinal carina, and adjacent oblique carinae, which have weak transverse carinae between them, shallowly punctate anterio-laterally, areolate-rugose along inner side of oblique carinae; spiracles large, enclosed by costulae (Fig. <xref ref-type="fig" rid="F3">3i</xref>). Mesopleuron shiny, largely smooth except densely punctate on anterior and upper edges, sternaulus crenulate, with an oblique furrow attaching right-angled to its anterior end (Fig. <xref ref-type="fig" rid="F3">3f</xref>).</p><p><bold><italic>Wings.</italic></bold> Fore wing: pterostigma narrow, 3.4× as long as its widest part; vein 1-R1 1.4× length of pterostigma; vein r arising from apical third of pterostigma, slightly longer than maximum width of pterostigma, 0.8× 2-SR; vein m-cu 2.3× as long as 2-SR+M, nearly as long as 2-SR; vein 1-CU1 0.7× 2-CU1 and 1.7× cu-a (Fig. <xref ref-type="fig" rid="F3">3g</xref>). Hind wing: vannal lobe of normal size, posterior margin with short setae medially, basally and apically with longer setae, cu-a slightly curved (Fig. <xref ref-type="fig" rid="F3">3h</xref>).</p><p><bold><italic>Legs.</italic></bold> Metacoxa long, extending nearly apex of metasoma, areolate-rugose sculptures on outer dorsal edge, nearly smooth medio-longitudinally, finely punctate ventrally (Fig. <xref ref-type="fig" rid="F3">3f</xref>). Metafemur 3.4× as long as its widest part. Inner spur of metatibia <sup>4</sup>/<sub>5</sub> length of metabasitarsus. Metabasitarsus 0.7× as long as combined length of tarsomeres 2–5 (Fig. <xref ref-type="fig" rid="F3">3j</xref>).</p><p><bold><italic>Metasoma.</italic></bold> 0.9× length of mesosoma. Petiole of <abbrev xmlns:xlink="http://www.w3.org/1999/xlink" xlink:title="first metasomal tergite" id="ABBRID0EJSAG" xlink:type="simple">T1</abbrev> smooth, bottle-shaped, attenuated to posterior edge, 2.0× longer than basal width, 4.4× longer than medial width, petiole with a groove reaching to half of apical swollen area. <abbrev xmlns:xlink="http://www.w3.org/1999/xlink" xlink:title="second metasomal tergite" id="ABBRID0ENSAG" xlink:type="simple">T2</abbrev> subtriangular, smooth, 1.8× as wide as length in the middle. <abbrev xmlns:xlink="http://www.w3.org/1999/xlink" xlink:title="third metasomal tergite" id="ABBRID0ERSAG" xlink:type="simple">T3</abbrev> about as long as <abbrev xmlns:xlink="http://www.w3.org/1999/xlink" xlink:title="second metasomal tergite" id="ABBRID0EVSAG" xlink:type="simple">T2</abbrev>, <abbrev xmlns:xlink="http://www.w3.org/1999/xlink" xlink:title="third metasomal tergite" id="ABBRID0EZSAG" xlink:type="simple">T3</abbrev>, and posterior tergites smooth and more delicate and membranous (Fig. <xref ref-type="fig" rid="F3">3l</xref>). Hypopygium broad, hardly reaching apex of metasoma. Ovipositor sheath slightly protruding beyond apex of metasoma, almost glabrous (except for a few extremely short hairs apically) (Fig. <xref ref-type="fig" rid="F3">3k</xref>).</p><p><bold><italic>Colour.</italic></bold> Body black, except <abbrev xmlns:xlink="http://www.w3.org/1999/xlink" xlink:title="first metasomal tergite" id="ABBRID0EMTAG" xlink:type="simple">T1</abbrev>, lateral part of <abbrev xmlns:xlink="http://www.w3.org/1999/xlink" xlink:title="second metasomal tergite" id="ABBRID0EQTAG" xlink:type="simple">T2</abbrev>–T7 light brown, dorsal part dark brown, and face slightly brown below sockets (Fig. <xref ref-type="fig" rid="F3">3a</xref>). Palpi white. Tibia spurs pale yellow. Antenna brown to dark brown except scape and pedicel yellow-brown. Fore and middle legs off-white to yellow-brown, hind leg black except trochanter pale yellow, extreme basal femur and basal third of tibia yellow-brown. Wing membranes hyaline, slightly infumate, fore wing with pterostigma brown, veins pale brown to brown.</p><p><bold>Variation.</bold> Specimens from Brunei (Labi) with <abbrev xmlns:xlink="http://www.w3.org/1999/xlink" xlink:title="first metasomal tergite" id="ABBRID0E3TAG" xlink:type="simple">T1</abbrev>–<abbrev xmlns:xlink="http://www.w3.org/1999/xlink" xlink:title="second metasomal tergite" id="ABBRID0EAUAG" xlink:type="simple">T2</abbrev> white laterally, and specimens from Brunei (Kuala Belalong), Sarawak and Seram with yellow-brown head. Body length 2.7–3.1 mm.</p><p><bold>Male.</bold> Similar to female except <abbrev xmlns:xlink="http://www.w3.org/1999/xlink" xlink:title="first metasomal tergite" id="ABBRID0EIUAG" xlink:type="simple">T1</abbrev> longer with petiole at least 5.5× longer than medial width and <abbrev xmlns:xlink="http://www.w3.org/1999/xlink" xlink:title="second metasomal tergite" id="ABBRID0EMUAG" xlink:type="simple">T2</abbrev> narrower. Body length 2.7–3.1 mm.</p></tp:treatment-sec><tp:treatment-sec sec-type="host" id="SECID0EQUAG"><title>Host.</title><p>Unknown.</p></tp:treatment-sec><tp:treatment-sec sec-type="material" id="SECID0EVUAG"><title>Material examined.</title><p>(<named-content xmlns:xlink="http://www.w3.org/1999/xlink" content-type="dwc:institutional_code" xlink:title="Natural History Museum, UK" xlink:href="http://grbio.org/institution/natural-history-museum-london" xlink:type="simple">NHMUK</named-content>) <bold><italic>Holotype</italic></bold> • 1♀; Brunei, Seria swamp forest edge; M.C. Day; 14.ii–4.iii.1982; NHMUK010639301. <bold><italic>Paratype</italic></bold> • 1♀; Brunei, Ulu Temburong N.P. (Malaise trap); M.C. Day; BMNH(E)2011-106; 14.ii–9.iii.1982; NHMUK010639751 • 2♀♀3♂♂; Brunei, Labi, mixed dipterocarp forest, 200m; viii–ix.1979; NHMUK010826306, 010826288, 010826315, 010826623, 010826324 • 4♀♀6♂♂; Brunei, Kuala Belalong FSC <named-content xmlns:xlink="http://www.w3.org/1999/xlink" content-type="dwc:verbatimCoordinates" xlink:type="simple"><named-content content-type="geo-json" specific-use="{&#34;type&#34;:&#34;Point&#34;,&#34;coordinates&#34;:[115.116667,4.566667]}" id="NCID0EJVAG" xlink:type="simple">4°34′N, 115°7′E</named-content></named-content>; 1800m Malaise trap; iii.1992; NHMUK010826331, 010826319, 010826344, 010826346, 010826280, 010826347, 010826333, 010826329, 010826355, 010826349 • 6♀♀1♂; Malaysia, Sarawak (Borneo), 4<sup>th</sup> Div. Gunung Mulu, RGS Exp.; 27.vi–19.vii.1978; H. Vallack; NHMUK010826330, 010826319, 010826328, 010826320, 010826338, 010826345, 010826327, 010826334 • 3♂♂; Malaysia, Sarawak (Borneo), 4<sup>th</sup> Div. Gn. Mulu, RGS Exp.; ii–iii.1978; N.M. Collins; NHMUK010826343, 010826321, 010826352 • 1♀; Malaysia, Sarawak (Borneo), 1<sup>st</sup> Div. Lubok, Jita, <named-content xmlns:xlink="http://www.w3.org/1999/xlink" content-type="dwc:verbatimCoordinates" xlink:type="simple"><named-content content-type="geo-json" specific-use="{&#34;type&#34;:&#34;Point&#34;,&#34;coordinates&#34;:[110.800000,1.200000]}" id="NCID0EXVAG" xlink:type="simple">1°12′N, 110°48′E</named-content></named-content>; 6–10.xi.1976; P.S. Cranston; NHMUK010826370 • 1♂; Indonesia, Seram, Solea village, Malaise trap, forest; VIII.1987; coll. M.C. Day, BMNH(E) 1987-262; NHMUK010826350.</p></tp:treatment-sec><tp:treatment-sec sec-type="distribution" id="SECID0E3VAG"><title>Distribution.</title><p>Brunei, Malaysia (Sarawak), Indonesia (Seram).</p></tp:treatment-sec><tp:treatment-sec sec-type="etymology" id="SECID0EBWAG"><title>Etymology.</title><p>The specific name <italic>carinatus</italic>, meaning “keeled” or “carinate”, refers to the presence of the medio-longitudinal carina on posterior mesoscutum.</p></tp:treatment-sec><tp:treatment-sec sec-type="remarks" id="SECID0ERWAG"><title>Remarks.</title><p>This species is similar to <italic><tp:taxon-name><tp:taxon-name-part taxon-name-part-type="genus" reg="Wilkinsonellus">W.</tp:taxon-name-part><tp:taxon-name-part taxon-name-part-type="species" reg="nigratus">nigratus</tp:taxon-name-part></tp:taxon-name></italic>, but differs in the following: vein cu-a of hind wing curved (sinuate in <italic><tp:taxon-name><tp:taxon-name-part taxon-name-part-type="genus" reg="Wilkinsonellus">W.</tp:taxon-name-part><tp:taxon-name-part taxon-name-part-type="species" reg="nigratus">nigratus</tp:taxon-name-part></tp:taxon-name></italic>); scutellum without apical spine in lateral view (with an apical spine in <italic><tp:taxon-name><tp:taxon-name-part taxon-name-part-type="genus" reg="Wilkinsonellus">W.</tp:taxon-name-part><tp:taxon-name-part taxon-name-part-type="species" reg="nigratus">nigratus</tp:taxon-name-part></tp:taxon-name></italic>); and mesoscutum strigose apically (smooth in <italic><tp:taxon-name><tp:taxon-name-part taxon-name-part-type="genus" reg="Wilkinsonellus">W.</tp:taxon-name-part><tp:taxon-name-part taxon-name-part-type="species" reg="nigratus">nigratus</tp:taxon-name-part></tp:taxon-name></italic>).</p></tp:treatment-sec></tp:taxon-treatment>
