# Supplementary material for: ﻿Three new species and one new record of Wilkinsonellus Mason (Hymenoptera, Braconidae) from the Australo-Oriental region
Source: Zookeys. 2025 Jun 5;1240:177–93. doi: 10.3897/zookeys.1240.153121 (PMC12163428; doi:10.3897/zookeys.1240.153121)
Supplement: XML Treatment for Wilkinsonellus paracorpustriacolor [file zookeys.1240.153121-treatment4.xml]

<!DOCTYPE tp:taxon-treatment
  PUBLIC "-//TaxonX//DTD Taxonomic Treatment Publishing DTD v0 20100105//EN" "tax-treatment-NSO.dtd">
<tp:taxon-treatment xmlns:tp="http://www.plazi.org/taxpub"><tp:treatment-meta><kwd-group><label>Taxon classification</label><kwd>
                <named-content content-type="kingdom">Animalia</named-content>
              </kwd><kwd>
                <named-content content-type="order">Hymenoptera</named-content>
              </kwd><kwd>
                <named-content content-type="family">Braconidae</named-content>
              </kwd></kwd-group><mixed-citation publication-type="journal"><person-group><name><surname>Li</surname><given-names>Huan</given-names></name><name><surname>Meng</surname><given-names>Yuhao</given-names></name><name><surname>Lu</surname><given-names>Geng</given-names></name><name><surname>Liu</surname><given-names>Zhen</given-names></name><name><surname>Polaszek</surname><given-names>Andrew</given-names></name></person-group><article-title>﻿Three new species and one new record of <italic><tp:taxon-name><tp:taxon-name-part taxon-name-part-type="genus" reg="Wilkinsonellus">Wilkinsonellus</tp:taxon-name-part></tp:taxon-name></italic> Mason (<tp:taxon-name><tp:taxon-name-part taxon-name-part-type="order">Hymenoptera</tp:taxon-name-part></tp:taxon-name>, <tp:taxon-name><tp:taxon-name-part taxon-name-part-type="family">Braconidae</tp:taxon-name-part></tp:taxon-name>) from the Australo-Oriental region</article-title><source>Zookeys</source><day>05</day><month>06</month><year>2025</year><volume>1240</volume><fpage>177</fpage><lpage>193</lpage><pub-id pub-id-type="doi">10.3897/zookeys.1240.153121</pub-id></mixed-citation></tp:treatment-meta><tp:nomenclature><label>﻿</label><tp:taxon-name>
              <object-id xmlns:xlink="http://www.w3.org/1999/xlink" content-type="arpha" xlink:type="simple">D149A048-D2B3-50DB-9189-8A1670A4FA9B</object-id>
              <tp:taxon-name-part taxon-name-part-type="genus" reg="Wilkinsonellus">Wilkinsonellus</tp:taxon-name-part>
              <tp:taxon-name-part taxon-name-part-type="species" reg="paracorpustriacolor">paracorpustriacolor</tp:taxon-name-part>
              <object-id xmlns:xlink="http://www.w3.org/1999/xlink" content-type="zoobank" xlink:type="simple">https://zoobank.org/D39419AB-8B70-4133-9C02-21B25B0FD5CF</object-id>
            </tp:taxon-name><tp:taxon-authority>Liu &amp; Polaszek</tp:taxon-authority><tp:taxon-status xmlns:xlink="http://www.w3.org/1999/xlink" xlink:type="simple">sp. nov.</tp:taxon-status><xref ref-type="fig" rid="F4">Fig. 4</xref></tp:nomenclature><tp:treatment-sec sec-type="diagnosis" id="SECID0ERZAG"><title>Diagnosis.</title><p>Body 2.2 mm long, dark brown, except head yellow, petiole of <abbrev xmlns:xlink="http://www.w3.org/1999/xlink" xlink:title="first metasomal tergite" id="ABBRID0EXZAG" xlink:type="simple">T1</abbrev> light yellow, <abbrev xmlns:xlink="http://www.w3.org/1999/xlink" xlink:title="second metasomal tergite" id="ABBRID0E2ZAG" xlink:type="simple">T2</abbrev>–T7 brown and lateral part of <abbrev xmlns:xlink="http://www.w3.org/1999/xlink" xlink:title="first metasomal tergite" id="ABBRID0E6ZAG" xlink:type="simple">T1</abbrev> white (Fig. <xref ref-type="fig" rid="F4">4a</xref>); <abbrev xmlns:xlink="http://www.w3.org/1999/xlink" xlink:title="ocular-ocellar line" id="ABBRID0EH1AG" xlink:type="simple">OOL</abbrev>:<abbrev xmlns:xlink="http://www.w3.org/1999/xlink" xlink:title="ocellar diameter" id="ABBRID0EL1AG" xlink:type="simple">OD</abbrev> = 2.4 (Fig. <xref ref-type="fig" rid="F4">4b</xref>); face with weakly defined punctures, their intervals uneven (Fig. <xref ref-type="fig" rid="F4">4c</xref>); antenna with 1<sup>st</sup> and 2<sup>nd</sup> flagellomeres 2.8× and 3.0× longer than wide (Fig. <xref ref-type="fig" rid="F4">4d</xref>); mesoscutum with small punctures, intervals uneven with minute punctuation and larger than puncture’s diameter (Fig. <xref ref-type="fig" rid="F4">4e</xref>); scutellum with a spine apically in lateral view (Fig. <xref ref-type="fig" rid="F4">4f</xref>); propodeum with spiracles not enclosed by costulae anteriorly and posteriorly (Fig. <xref ref-type="fig" rid="F4">4h</xref>); mesopleuron largely smooth except indistinctly punctate on anterior and upper edges (Fig. <xref ref-type="fig" rid="F4">4f</xref>); vein r 0.7× 2-SR (Fig. <xref ref-type="fig" rid="F4">4j</xref>); metacoxa nearly surpassing <abbrev xmlns:xlink="http://www.w3.org/1999/xlink" xlink:title="third metasomal tergite" id="ABBRID0ET2AG" xlink:type="simple">T3</abbrev>, areolate-rugose on outer dorsal edge, weaker ventrally (Fig. <xref ref-type="fig" rid="F4">4f</xref>); petiole of <abbrev xmlns:xlink="http://www.w3.org/1999/xlink" xlink:title="first metasomal tergite" id="ABBRID0E22AG" xlink:type="simple">T1</abbrev> smooth, weakly constricted at anterior half; <abbrev xmlns:xlink="http://www.w3.org/1999/xlink" xlink:title="second metasomal tergite" id="ABBRID0E62AG" xlink:type="simple">T2</abbrev> subtriangular, 1.4× as wide as length in the middle; <abbrev xmlns:xlink="http://www.w3.org/1999/xlink" xlink:title="third metasomal tergite" id="ABBRID0ED3AG" xlink:type="simple">T3</abbrev> 1.5× as long as <abbrev xmlns:xlink="http://www.w3.org/1999/xlink" xlink:title="second metasomal tergite" id="ABBRID0EH3AG" xlink:type="simple">T2</abbrev> (Fig. <xref ref-type="fig" rid="F4">4k</xref>); hypopygium a little broad (Fig. <xref ref-type="fig" rid="F4">4i</xref>).</p><fig id="F4" position="float" orientation="portrait"><object-id xmlns:xlink="http://www.w3.org/1999/xlink" content-type="doi" xlink:type="simple">10.3897/zookeys.1240.153121.figure4</object-id><object-id xmlns:xlink="http://www.w3.org/1999/xlink" content-type="arpha" xlink:type="simple">6DA6BF98-D45E-5619-B22E-F75FFB684291</object-id><label>Figure 4.</label><caption><p><italic><tp:taxon-name><tp:taxon-name-part taxon-name-part-type="genus" reg="Wilkinsonellus">Wilkinsonellus</tp:taxon-name-part><tp:taxon-name-part taxon-name-part-type="species" reg="paracorpustriacolor">paracorpustriacolor</tp:taxon-name-part></tp:taxon-name></italic> Liu &amp; Polaszek, sp. nov., female <bold>a</bold> habitus, lateral view <bold>b</bold> head, dorsal view <bold>c</bold> head, frontal view <bold>d</bold> antenna <bold>e</bold> mesosoma, dorsal view <bold>f</bold> mesosoma, lateral view <bold>g</bold> hind leg <bold>h</bold> propodeum, dorsal view <bold>i</bold> ovipositor sheath <bold>j</bold> fore wing <bold>k</bold> metasoma, dorsal view.</p></caption><graphic xmlns:xlink="http://www.w3.org/1999/xlink" xlink:href="zookeys-1240-177_article-153121__-g004.jpg" position="float" orientation="portrait" xlink:type="simple" id="oo_1345879.jpg"><uri content-type="original_file" xlink:type="simple">https://binary.pensoft.net/fig/1345879</uri></graphic></fig></tp:treatment-sec><tp:treatment-sec sec-type="description" id="SECID0EB5AG"><title>Description.</title><p><bold>Female.</bold> Body length 2.2 mm, fore wing length 2.4 mm (Fig. <xref ref-type="fig" rid="F4">4a</xref>).</p><p><bold><italic>Head.</italic></bold> 1.6× as wide as long, slightly wider than mesoscutum. Eyes 1.7× as long as temple in dorsal view. Temple slightly shiny with small punctures, rounded behind eyes in dorsal view. Vertex with weakly rugulose sculptures punctures, especially behind ocelli. Ocelli large, distance between fore and a posterior ocellus 0.8× as long as minor axis of a posterior ocellus, <abbrev xmlns:xlink="http://www.w3.org/1999/xlink" xlink:title="postocellar line" id="ABBRID0EU5AG" xlink:type="simple">POL</abbrev>:<abbrev xmlns:xlink="http://www.w3.org/1999/xlink" xlink:title="ocellar diameter" id="ABBRID0EY5AG" xlink:type="simple">OD</abbrev>:<abbrev xmlns:xlink="http://www.w3.org/1999/xlink" xlink:title="ocular-ocellar line" id="ABBRID0E35AG" xlink:type="simple">OOL</abbrev> = 1.3:1.0:2.4. Frons slightly depressed, nearly polished (Fig. <xref ref-type="fig" rid="F4">4b</xref>). Face slightly shiny, bulging medio-longitudinally, 0.9× as wide as high, with weakly defined punctures, their intervals irregular. Clypeus 2.8× wider than medial length, nearly smooth with superficial punctures. Length of malar space 1.3× width of mandible (Fig. <xref ref-type="fig" rid="F4">4c</xref>). Antenna with 1<sup>st</sup> and 2<sup>nd</sup> flagellomeres 2.8× and 3.0× longer than wide, eight apical flagellomeres missing (Fig. <xref ref-type="fig" rid="F4">4d</xref>).</p><p><bold><italic>Mesosoma.</italic></bold> Length:width:height = 1.7:1.2:1.0. Mesoscutum dull with small punctures, notauli indistinct, intervals irregular with minute punctation, narrowly polished along posterior margin. Scutellar sulcus wide and straight, with internal carinae (Fig. <xref ref-type="fig" rid="F4">4e</xref>). Scutellum dull, with rugulose punctures anteriorly, slightly polished posteriorly, slightly protruding above level of propodeum with a spine apically in lateral view (Fig. <xref ref-type="fig" rid="F4">4e, f</xref>). Propodeum 2.3× wider than high, dull with strong percurrent medio-longitudinal carina and adjacent oblique carinae which have obsolete carinae laterally; spiracles large, not enclosed by costulae (Fig. <xref ref-type="fig" rid="F4">4h</xref>). Mesopleuron shiny, largely smooth except indistinctly punctate on anterior and upper edges, sternaulus weakly crenulate, and with an oblique furrow attached at a right-angle to its anterior end (Fig. <xref ref-type="fig" rid="F4">4f</xref>).</p><p><bold><italic>Wings.</italic></bold> Fore wing: pterostigma narrow, 3.5× as long as its widest part; vein 1-R1 1.3× length of pterostigma; vein r arising from apical third of pterostigma, slightly longer than maximum width of pterostigma, 0.7× 2-SR; vein m-cu 2.9× as long as 2-SR+M, nearly half of 2-SR; vein 1-CU1 0.7× 2-CU1 and 1.8× cu-a (Fig. <xref ref-type="fig" rid="F4">4j</xref>). Hind wing: vannal lobe of normal size, posterior margin with short setae medially, basally and apically with longer setae, cu-a slightly curved.</p><p><bold><italic>Legs.</italic></bold> Metacoxa nearly surpassing <abbrev xmlns:xlink="http://www.w3.org/1999/xlink" xlink:title="third metasomal tergite" id="ABBRID0EZABG" xlink:type="simple">T3</abbrev>, areolate-rugose on outer dorsal edge, with weaker sculpture ventrally (Fig. <xref ref-type="fig" rid="F4">4f</xref>). Metafemur 4.0× as long as its widest part. Inner spur of metatibia half length of metabasitarsus. Metabasitarsus 0.7× as long as combined length of tarsomeres 2–5 (Fig. <xref ref-type="fig" rid="F4">4g</xref>).</p><p><bold><italic>Metasoma.</italic></bold> 0.9× length of mesosoma. Petiole of <abbrev xmlns:xlink="http://www.w3.org/1999/xlink" xlink:title="first metasomal tergite" id="ABBRID0EMBBG" xlink:type="simple">T1</abbrev> smooth, weakly constricted at anterior half, 2.3× longer than basal width, 5.0× longer than medial width, petiole with a groove reaching to anterior part of apical swollen area. <abbrev xmlns:xlink="http://www.w3.org/1999/xlink" xlink:title="second metasomal tergite" id="ABBRID0EQBBG" xlink:type="simple">T2</abbrev> subtriangular, smooth, 1.4× as wide as length in the middle. <abbrev xmlns:xlink="http://www.w3.org/1999/xlink" xlink:title="third metasomal tergite" id="ABBRID0EUBBG" xlink:type="simple">T3</abbrev> 1.5× as long as <abbrev xmlns:xlink="http://www.w3.org/1999/xlink" xlink:title="second metasomal tergite" id="ABBRID0EYBBG" xlink:type="simple">T2</abbrev>, <abbrev xmlns:xlink="http://www.w3.org/1999/xlink" xlink:title="third metasomal tergite" id="ABBRID0E3BBG" xlink:type="simple">T3</abbrev> and posterior tergites smooth and softer (Fig. <xref ref-type="fig" rid="F4">4k</xref>). Hypopygium slightly broadened, hardly exceeding apex of metasoma. Ovipositor sheath slightly protruding beyond metasoma, almost glabrous (Fig. <xref ref-type="fig" rid="F4">4i</xref>).</p><p><bold><italic>Colour.</italic></bold> Body dark brown, except head yellow, petiole of <abbrev xmlns:xlink="http://www.w3.org/1999/xlink" xlink:title="first metasomal tergite" id="ABBRID0EPCBG" xlink:type="simple">T1</abbrev> light yellow, <abbrev xmlns:xlink="http://www.w3.org/1999/xlink" xlink:title="second metasomal tergite" id="ABBRID0ETCBG" xlink:type="simple">T2</abbrev>–T7 brown and lateral part of <abbrev xmlns:xlink="http://www.w3.org/1999/xlink" xlink:title="first metasomal tergite" id="ABBRID0EXCBG" xlink:type="simple">T1</abbrev> white (Fig. <xref ref-type="fig" rid="F4">4a</xref>). Vertex with narrow striae present above occiput. Palpi white. Tibia spurs pale yellow. Antenna dark brown except scape and pedicel yellow. Fore and middle legs off-white to light yellow-brown, hind leg black to dark brown except trochanter pale yellow, basal half of femur and basal ¾ of tibia yellow-brown. Wing membranes hyaline, slightly infumate, fore wing with pterostigma brown, veins pale brown to brown.</p><p><bold>Male.</bold> Similar to female except <abbrev xmlns:xlink="http://www.w3.org/1999/xlink" xlink:title="first metasomal tergite" id="ABBRID0EDDBG" xlink:type="simple">T1</abbrev> longer with petiole at least 6.0× longer than medial width and ultimate flagellomere abruptly narrowed and pointed. Body length 2.2–2.6 mm.</p></tp:treatment-sec><tp:treatment-sec sec-type="host" id="SECID0EHDBG"><title>Host.</title><p>Unknown.</p></tp:treatment-sec><tp:treatment-sec sec-type="material" id="SECID0EMDBG"><title>Material examined.</title><p>(<named-content xmlns:xlink="http://www.w3.org/1999/xlink" content-type="dwc:institutional_code" xlink:title="Natural History Museum, UK" xlink:href="http://grbio.org/institution/natural-history-museum-london" xlink:type="simple">NHMUK</named-content>) <bold><italic>Holotype</italic></bold> • 1♀; Malaysia, Sarawak (Borneo), Gn. Mulu; i–iv.1978; J.D. Holloway; NHMUK010639725. <bold><italic>Paratypes</italic></bold> • 1♀11♂; Malaysia, Sarawak (Borneo), 4<sup>th</sup> div. Gn. Mulu; RGS Exp., N.M. Collins, Malaise trap; iii–vi.1978; NHMUK010826357, 010826358, 010826359, 010826360, 010826361, 010826362, 010826363, 010826364, 010826365, 010826366, 010826367, 010826368.</p></tp:treatment-sec><tp:treatment-sec sec-type="distribution" id="SECID0E6DBG"><title>Distribution.</title><p>Malaysia (Sarawak).</p></tp:treatment-sec><tp:treatment-sec sec-type="etymology" id="SECID0EEEBG"><title>Etymology.</title><p>The specific name <italic>paracorpustriacolor</italic> is in reference to the very similar appearance of the new species to <italic>W. corpustriacolor</italic>.</p></tp:treatment-sec><tp:treatment-sec sec-type="remarks" id="SECID0E6EBG"><title>Remarks.</title><p>This species is very similar to <italic><tp:taxon-name><tp:taxon-name-part taxon-name-part-type="genus" reg="Wilkinsonellus">W.</tp:taxon-name-part><tp:taxon-name-part taxon-name-part-type="species" reg="corpustriacolor">corpustriacolor</tp:taxon-name-part></tp:taxon-name></italic>, but it differs in the following: vein m-cu of fore wing nearly half of 2-SR (about as long as 2-SR in <italic><tp:taxon-name><tp:taxon-name-part taxon-name-part-type="genus" reg="Wilkinsonellus">W.</tp:taxon-name-part><tp:taxon-name-part taxon-name-part-type="species" reg="corpustriacolor">corpustriacolor</tp:taxon-name-part></tp:taxon-name></italic>); mesoscutum with small punctures, intervals uneven with minute punctuation and larger than punture diameter (with dense areolate-rugose punctures in <italic><tp:taxon-name><tp:taxon-name-part taxon-name-part-type="genus" reg="Wilkinsonellus">W.</tp:taxon-name-part><tp:taxon-name-part taxon-name-part-type="species" reg="corpustriacolor">corpustriacolor</tp:taxon-name-part></tp:taxon-name></italic>); and propodeum without transverse carinae (with several transverse carinae attaching medio-longitudinal carina in <italic><tp:taxon-name><tp:taxon-name-part taxon-name-part-type="genus" reg="Wilkinsonellus">W.</tp:taxon-name-part><tp:taxon-name-part taxon-name-part-type="species" reg="corpustriacolor">corpustriacolor</tp:taxon-name-part></tp:taxon-name></italic>).</p></tp:treatment-sec></tp:taxon-treatment>
