# Supplementary material for: ﻿Three new species and one new record of Wilkinsonellus Mason (Hymenoptera, Braconidae) from the Australo-Oriental region
Source: Zookeys. 2025 Jun 5;1240:177–93. doi: 10.3897/zookeys.1240.153121 (PMC12163428; doi:10.3897/zookeys.1240.153121)
Supplement: XML Treatment for Wilkinsonellus rugiscutum [file zookeys.1240.153121-treatment5.xml]

<!DOCTYPE tp:taxon-treatment
  PUBLIC "-//TaxonX//DTD Taxonomic Treatment Publishing DTD v0 20100105//EN" "tax-treatment-NSO.dtd">
<tp:taxon-treatment xmlns:tp="http://www.plazi.org/taxpub"><tp:treatment-meta><kwd-group><label>Taxon classification</label><kwd>
                <named-content content-type="kingdom">Animalia</named-content>
              </kwd><kwd>
                <named-content content-type="order">Hymenoptera</named-content>
              </kwd><kwd>
                <named-content content-type="family">Braconidae</named-content>
              </kwd></kwd-group><mixed-citation publication-type="journal"><person-group><name><surname>Li</surname><given-names>Huan</given-names></name><name><surname>Meng</surname><given-names>Yuhao</given-names></name><name><surname>Lu</surname><given-names>Geng</given-names></name><name><surname>Liu</surname><given-names>Zhen</given-names></name><name><surname>Polaszek</surname><given-names>Andrew</given-names></name></person-group><article-title>﻿Three new species and one new record of <italic><tp:taxon-name><tp:taxon-name-part taxon-name-part-type="genus" reg="Wilkinsonellus">Wilkinsonellus</tp:taxon-name-part></tp:taxon-name></italic> Mason (<tp:taxon-name><tp:taxon-name-part taxon-name-part-type="order">Hymenoptera</tp:taxon-name-part></tp:taxon-name>, <tp:taxon-name><tp:taxon-name-part taxon-name-part-type="family">Braconidae</tp:taxon-name-part></tp:taxon-name>) from the Australo-Oriental region</article-title><source>Zookeys</source><day>05</day><month>06</month><year>2025</year><volume>1240</volume><fpage>177</fpage><lpage>193</lpage><pub-id pub-id-type="doi">10.3897/zookeys.1240.153121</pub-id></mixed-citation></tp:treatment-meta><tp:nomenclature><label>﻿</label><tp:taxon-name>
              <object-id xmlns:xlink="http://www.w3.org/1999/xlink" content-type="arpha" xlink:type="simple">4AC0F081-955C-5747-ADC7-A9541C6D1670</object-id>
              <tp:taxon-name-part taxon-name-part-type="genus" reg="Wilkinsonellus">Wilkinsonellus</tp:taxon-name-part>
              <tp:taxon-name-part taxon-name-part-type="species" reg="rugiscutum">rugiscutum</tp:taxon-name-part>
              <object-id xmlns:xlink="http://www.w3.org/1999/xlink" content-type="zoobank" xlink:type="simple">https://zoobank.org/CE390E7C-9F5B-4986-94CC-7ABA566E9818</object-id>
            </tp:taxon-name><tp:taxon-authority>Liu &amp; Polaszek</tp:taxon-authority><tp:taxon-status xmlns:xlink="http://www.w3.org/1999/xlink" xlink:type="simple">sp. nov.</tp:taxon-status><xref ref-type="fig" rid="F5">Fig. 5</xref></tp:nomenclature><tp:treatment-sec sec-type="diagnosis" id="SECID0E6HBG"><title>Diagnosis.</title><p>Body 3.7 mm long, bright yellow (Fig. <xref ref-type="fig" rid="F5">5a</xref>); <abbrev xmlns:xlink="http://www.w3.org/1999/xlink" xlink:title="ocular-ocellar line" id="ABBRID0EJIBG" xlink:type="simple">OOL</abbrev>:<abbrev xmlns:xlink="http://www.w3.org/1999/xlink" xlink:title="ocellar diameter" id="ABBRID0ENIBG" xlink:type="simple">OD</abbrev> = 0.4 (Fig. <xref ref-type="fig" rid="F5">5b</xref>); face wider dorsally (Fig. <xref ref-type="fig" rid="F5">5e</xref>); antenna with 1<sup>st</sup> and 2<sup>nd</sup> flagellomeres equal in length and 2.6× longer than wide (Fig. <xref ref-type="fig" rid="F5">5a</xref>); mesoscutum with notauli; scutellar sulcus with six carinae inside (Fig. <xref ref-type="fig" rid="F5">5b</xref>); scutellum with rugulose punctures, distinctly above level of propodeum with a spine apically in lateral view; propodeum 2.0× wider than high, spiracles enclosed by costulae anteriorly and posteriorly (Fig. <xref ref-type="fig" rid="F5">5d</xref>); mesopleuron with dense rugulose punctures except narrowly polished above sternaulus (Fig. <xref ref-type="fig" rid="F5">5c</xref>); vein r 1.4× 2-SR (Fig. <xref ref-type="fig" rid="F5">5f</xref>); metacoxa areolate-rugose on outer dorsal edge, with weaker sculpture laterally and ventrally (Fig. <xref ref-type="fig" rid="F5">5c</xref>); petiole of <abbrev xmlns:xlink="http://www.w3.org/1999/xlink" xlink:title="first metasomal tergite" id="ABBRID0EVJBG" xlink:type="simple">T1</abbrev> strongly constricted medially, 12.5× longer than medial width; <abbrev xmlns:xlink="http://www.w3.org/1999/xlink" xlink:title="second metasomal tergite" id="ABBRID0EZJBG" xlink:type="simple">T2</abbrev> trapezoid, smooth with shallow longitudinal grooves delimiting a median field that is indistinctly wider posteriorly; <abbrev xmlns:xlink="http://www.w3.org/1999/xlink" xlink:title="third metasomal tergite" id="ABBRID0E4JBG" xlink:type="simple">T3</abbrev> 0.9× as long as <abbrev xmlns:xlink="http://www.w3.org/1999/xlink" xlink:title="second metasomal tergite" id="ABBRID0EBKBG" xlink:type="simple">T2</abbrev> (Fig. <xref ref-type="fig" rid="F5">5g</xref>); ovipositor sheath directed downwards (Fig. <xref ref-type="fig" rid="F5">5c</xref>).</p><fig id="F5" position="float" orientation="portrait"><object-id xmlns:xlink="http://www.w3.org/1999/xlink" content-type="doi" xlink:type="simple">10.3897/zookeys.1240.153121.figure5</object-id><object-id xmlns:xlink="http://www.w3.org/1999/xlink" content-type="arpha" xlink:type="simple">86DDB882-BCFF-5E8C-BD1E-286CD8F06206</object-id><label>Figure 5.</label><caption><p><italic><tp:taxon-name><tp:taxon-name-part taxon-name-part-type="genus" reg="Wilkinsonellus">Wilkinsonellus</tp:taxon-name-part><tp:taxon-name-part taxon-name-part-type="species" reg="rugiscutum">rugiscutum</tp:taxon-name-part></tp:taxon-name></italic> Liu &amp; Polaszek, sp. nov., female <bold>a</bold> habitus, lateral view <bold>b</bold> head and mesosoma, dorsal view <bold>c</bold> body, lateral view <bold>d</bold> propodeum, dorsal view <bold>e</bold> head, frontal view <bold>f</bold> fore wing <bold>g</bold> metasoma, dorsal view.</p></caption><graphic xmlns:xlink="http://www.w3.org/1999/xlink" xlink:href="zookeys-1240-177_article-153121__-g005.jpg" position="float" orientation="portrait" xlink:type="simple" id="oo_1345880.jpg"><uri content-type="original_file" xlink:type="simple">https://binary.pensoft.net/fig/1345880</uri></graphic></fig></tp:treatment-sec><tp:treatment-sec sec-type="description" id="SECID0ETLBG"><title>Description.</title><p><bold>Female.</bold> Body length 3.7 mm, fore wing length 3.8 mm (Fig. <xref ref-type="fig" rid="F5">5a</xref>).</p><p><bold><italic>Head.</italic></bold> 2.0× as wide as long, 1.2× slightly wider than mesoscutum. Eyes 4.6× longer than temple in dorsal view. Temple dull, with dense punctures, strongly constricted behind eyes in dorsal view. Vertex with shallow punctures excluding foveate areas along outside edge of posterior ocelli, a shallow depression present behind ocelli. Ocelli large, distance between fore and a posterior ocellus 0.4× as long as minor axis of a posterior ocellus, <abbrev xmlns:xlink="http://www.w3.org/1999/xlink" xlink:title="postocellar line" id="ABBRID0EGMBG" xlink:type="simple">POL</abbrev>:<abbrev xmlns:xlink="http://www.w3.org/1999/xlink" xlink:title="ocellar diameter" id="ABBRID0EKMBG" xlink:type="simple">OD</abbrev>:<abbrev xmlns:xlink="http://www.w3.org/1999/xlink" xlink:title="ocular-ocellar line" id="ABBRID0EOMBG" xlink:type="simple">OOL</abbrev> = 1.0:2.3:1.0. Frons slightly depressed, nearly polished (Fig. <xref ref-type="fig" rid="F5">5b</xref>). Face little shiny, indistinctly bulging medio-longitudinally, 0.8× as wide as high, with dense punctures, their intervals uneven. Clypeus 2.3× wider than medial length, nearly smooth. Length of malar space as long as width of mandible (Fig. <xref ref-type="fig" rid="F5">5e</xref>). Antenna with 1<sup>st</sup> and 2<sup>nd</sup> flagellomeres equal in length and 2.6× longer than wide, three apical flagellomeres missing (Fig. <xref ref-type="fig" rid="F5">5a</xref>).</p><p><bold><italic>Mesosoma.</italic></bold> Length:width:height = 1.8:1.2:1.0. Mesoscutum dull with dense punctures, notauli indicated by slightly rugose punctures, intervals narrow, ridge-like. Scutellar sulcus wide and straight with six carinae inside (Fig. <xref ref-type="fig" rid="F5">5b</xref>). Scutellum dull, with rugulose punctures, distinctly above level of propodeum with a spine apically in lateral view (Fig. <xref ref-type="fig" rid="F5">5b, c</xref>). Propodeum 2.0× wider than high, a little shiny with strong percurrent medio-longitudinal carina and adjacent oblique carinae with thinner carinae at sides; spiracles large, enclosed by costulae anteriorly and posteriorly (Fig. <xref ref-type="fig" rid="F5">5d</xref>). Mesopleuron not shiny, with dense rugulose punctures except narrowly polished above sternaulus, the latter weakly crenulated and with an oblique furrow attaching right-angled to its anterior end (Fig. <xref ref-type="fig" rid="F5">5c</xref>).</p><p><bold><italic>Wings.</italic></bold> Fore wing: pterostigma narrow, 3.6× as long as its widest part; vein 1-R1 1.2× length of pterostigma; vein r arising from apical third of pterostigma, 1.4× longer than maximum width of pterostigma, 1.4× 2-SR; vein m-cu 0.7× as long as 2-SR+M, about half of 2-SR; vein 1-CU1 0.3× 2-CU1 and as long as cu-a (Fig. <xref ref-type="fig" rid="F5">5f</xref>). Hind wing: vannal lobe of normal size, posterior margin with short setae medially, basal and apical with longer setae, cu-a nearly straight.</p><p><bold><italic>Legs.</italic></bold> Metacoxa just surpassing <abbrev xmlns:xlink="http://www.w3.org/1999/xlink" xlink:title="third metasomal tergite" id="ABBRID0ELOBG" xlink:type="simple">T3</abbrev>, areolate-rugose on outer dorsal edge, with weaker sculpture laterally and ventrally (Fig. <xref ref-type="fig" rid="F5">5c</xref>). Metafemur 3.5× as long as its widest part. Inner spur of metatibia <sup>4</sup>/<sub>5</sub> length of metabasitarsus. Metabasitarsus 0.8× as long as combined length of tarsomeres 2–5 (Fig. <xref ref-type="fig" rid="F5">5a, c</xref>).</p><p><bold><italic>Metasoma.</italic></bold> Nearly as long as length of mesosoma. Petiole of <abbrev xmlns:xlink="http://www.w3.org/1999/xlink" xlink:title="first metasomal tergite" id="ABBRID0ECPBG" xlink:type="simple">T1</abbrev> smooth, strongly constricted medially, 2.7× longer than basal width, 12.5× longer than medial width, petiole with a groove reaching to anterior half of apical swollen area. <abbrev xmlns:xlink="http://www.w3.org/1999/xlink" xlink:title="second metasomal tergite" id="ABBRID0EGPBG" xlink:type="simple">T2</abbrev> trapezoidal, smooth, with shallow, longitudinal grooves delimiting a median field that is indistinctly widened posteriorly, 1.3× as wide as length in the middle. <abbrev xmlns:xlink="http://www.w3.org/1999/xlink" xlink:title="third metasomal tergite" id="ABBRID0EKPBG" xlink:type="simple">T3</abbrev> 0.9× as long as <abbrev xmlns:xlink="http://www.w3.org/1999/xlink" xlink:title="second metasomal tergite" id="ABBRID0EOPBG" xlink:type="simple">T2</abbrev>, <abbrev xmlns:xlink="http://www.w3.org/1999/xlink" xlink:title="third metasomal tergite" id="ABBRID0ESPBG" xlink:type="simple">T3</abbrev>, and posterior tergites smooth and softer (Fig. <xref ref-type="fig" rid="F5">5g</xref>). Hypopygium somewhat broad, hardly exceeding apex of metasoma. Ovipositor sheath slightly protruding beyond metasoma, pointing downwards, almost glabrous (Fig. <xref ref-type="fig" rid="F5">5c</xref>).</p><p><bold><italic>Colour.</italic></bold> Body bright yellow (Fig. <xref ref-type="fig" rid="F5">5a</xref>). Palpi white. Tibia spurs pale yellow. Antenna yellow-brown to dark brown. Fore and middle legs light yellow, hind leg yellow except black on macula of apical coxa, apical <sup>2</sup>/<sub>5</sub> of metafemur, apical <sup>1</sup>/<sub>3</sub> of metatibia and dark brown to yellow-brown on metatarsus. Wing membranes hyaline, indistinctly infumate, fore wing with pterostigma brown, veins pale brown to brown.</p><p><bold>Male.</bold> Unknown</p></tp:treatment-sec><tp:treatment-sec sec-type="host" id="SECID0EVQBG"><title>Host.</title><p>Unknown.</p></tp:treatment-sec><tp:treatment-sec sec-type="material" id="SECID0E1QBG"><title>Material examined.</title><p>(<named-content xmlns:xlink="http://www.w3.org/1999/xlink" content-type="dwc:institutional_code" xlink:title="Natural History Museum, UK" xlink:href="http://grbio.org/institution/natural-history-museum-london" xlink:type="simple">NHMUK</named-content>) <bold><italic>Holotype</italic></bold> • 1♀; Malaysia, Selangor, Serdang Carambola Farm; xi.1979; Gauld, Khashiyah; NHMUK010826369.</p></tp:treatment-sec><tp:treatment-sec sec-type="distribution" id="SECID0EIRBG"><title>Distribution.</title><p>Malaysia (Selangor).</p></tp:treatment-sec><tp:treatment-sec sec-type="etymology" id="SECID0ENRBG"><title>Etymology.</title><p>The specific name <italic>rugiscutum</italic> derives from the Latin “rugosus” and “scutum”, referring to the rugose punctate mesoscutum.</p></tp:treatment-sec><tp:treatment-sec sec-type="remarks" id="SECID0E4RBG"><title>Remarks.</title><p>This species is similar to <italic><tp:taxon-name><tp:taxon-name-part taxon-name-part-type="genus" reg="Wilkinsonellus">W.</tp:taxon-name-part><tp:taxon-name-part taxon-name-part-type="species" reg="longicentrus">longicentrus</tp:taxon-name-part></tp:taxon-name></italic>, but differs in the following: fore wing with vein 1-CU1 shorter, 0.3× 2-CU1 (1-CU1 longer, over half length of 2-CU1 in <italic><tp:taxon-name><tp:taxon-name-part taxon-name-part-type="genus" reg="Wilkinsonellus">W.</tp:taxon-name-part><tp:taxon-name-part taxon-name-part-type="species" reg="longicentrus">longicentrus</tp:taxon-name-part></tp:taxon-name></italic>); <abbrev xmlns:xlink="http://www.w3.org/1999/xlink" xlink:title="postocellar line" id="ABBRID0EZSBG" xlink:type="simple">POL</abbrev> shorter, less than half length of <abbrev xmlns:xlink="http://www.w3.org/1999/xlink" xlink:title="ocellar diameter" id="ABBRID0E4SBG" xlink:type="simple">OD</abbrev> (<abbrev xmlns:xlink="http://www.w3.org/1999/xlink" xlink:title="postocellar line" id="ABBRID0EBTBG" xlink:type="simple">POL</abbrev> longer, nearly as long as <abbrev xmlns:xlink="http://www.w3.org/1999/xlink" xlink:title="ocellar diameter" id="ABBRID0EFTBG" xlink:type="simple">OD</abbrev> in <italic><tp:taxon-name><tp:taxon-name-part taxon-name-part-type="genus" reg="Wilkinsonellus">W.</tp:taxon-name-part><tp:taxon-name-part taxon-name-part-type="species" reg="longicentrus">longicentrus</tp:taxon-name-part></tp:taxon-name></italic>); and petiole of <abbrev xmlns:xlink="http://www.w3.org/1999/xlink" xlink:title="first metasomal tergite" id="ABBRID0EUTBG" xlink:type="simple">T1</abbrev> longer, 12.5× longer than medial width (petiole shorter, at most 5× longer than medial width in <italic><tp:taxon-name><tp:taxon-name-part taxon-name-part-type="genus" reg="Wilkinsonellus">W.</tp:taxon-name-part><tp:taxon-name-part taxon-name-part-type="species" reg="longicentrus">longicentrus</tp:taxon-name-part></tp:taxon-name></italic>). It also resembles <italic><tp:taxon-name><tp:taxon-name-part taxon-name-part-type="genus" reg="Wilkinsonellus">W.</tp:taxon-name-part><tp:taxon-name-part taxon-name-part-type="species" reg="amplus">amplus</tp:taxon-name-part></tp:taxon-name></italic> from the Oriental region being pale in colour, but it can be easily differentiated from the latter by the black maculae on the apical metacoxa, and hind leg with less rugosity on lateral-dorsal part of metacoxa.</p></tp:treatment-sec></tp:taxon-treatment>
